# Supplementary material for: Interpretable machine learning with Bayesian optimization for bond strength prediction of steel reinforcement in geopolymer concrete
Source: PLoS One. 2026 Jul 9;21(7):e0352645. doi: 10.1371/journal.pone.0352645 (PMC13349092; doi:10.1371/journal.pone.0352645)
Supplement: S1 Data — (CSV) [file pone.0352645.s001.csv]

FA (kg/m3)	Slag (kg/m3)	SiO2/Al2O3	CaO (%) in Binder	Coarse aggregate (kg/m3)	Fine aggregate (kg/m3)	NaOH (M)	Na2SiO3/NaOH	Alkaline Solution/ Binder	Water/Binder	Superplastifiant	Temperature	Duration	Age (day)	fc'	Type of Bar	Bar diameter db (mm)	fy (Mpa)	C/db	lb/db	Tu
408	0	1.655172414	1.76	1202	647	14	2.512195122	0.352941176	0.120656863	5.6	60	24	28	25.5	Ribbed	24	555	1.75	4.166666667	10.61032954
408	0	1.655172414	1.76	1202	647	14	2.512195122	0.352941176	0.120656863	5.6	60	24	28	25.5	Ribbed	24	555	1.833333333	4.583333333	13.02176807
408	0	1.655172414	1.76	1202	647	14	2.512195122	0.352941176	0.120656863	5.6	60	24	28	25.5	Ribbed	24	555	1.833333333	4.166666667	10.87558778
408	0	1.655172414	1.76	1202	647	14	2.512195122	0.352941176	0.120656863	5.6	60	24	28	25.5	Ribbed	24	555	2.708333333	5	13.81553325
408	0	1.655172414	1.76	1202	647	14	2.512195122	0.352941176	0.120656863	5.6	60	24	28	25.5	Ribbed	24	555	2.75	5.208333333	11.14084602
408	0	1.655172414	1.76	1202	647	14	2.512195122	0.352941176	0.120656863	5.6	60	24	28	25.5	Ribbed	24	555	2.666666667	4.583333333	14.83034697
408	0	1.655172414	1.76	1202	647	14	2.512195122	0.352941176	0.120656863	5.6	60	24	28	29.7	Ribbed	20	570	2.25	5	14.32394488
408	0	1.655172414	1.76	1202	647	14	2.512195122	0.352941176	0.120656863	5.6	60	24	28	29.7	Ribbed	20	570	2.25	5	13.05070533
408	0	1.655172414	1.76	1202	647	14	2.512195122	0.352941176	0.120656863	5.6	60	24	28	29.7	Ribbed	20	570	2.05	4.75	13.23499
408	0	1.655172414	1.76	1202	647	14	2.512195122	0.352941176	0.120656863	5.6	60	24	28	29.7	Ribbed	20	570	3.2	5.5	15.19206275
408	0	1.655172414	1.76	1202	647	14	2.512195122	0.352941176	0.120656863	5.6	60	24	28	29.7	Ribbed	20	570	3.2	5.25	12.88397158
408	0	1.655172414	1.76	1202	647	14	2.512195122	0.352941176	0.120656863	5.6	60	24	28	29.7	Ribbed	20	570	3.3	5.75	11.07164822
408	0	1.655172414	1.76	1202	647	14	2.512195122	0.352941176	0.097862745	5.6	60	24	28	32.5	Ribbed	24	555	1.833333333	4.166666667	12.20187897
408	0	1.655172414	1.76	1202	647	14	2.512195122	0.352941176	0.097862745	5.6	60	24	28	32.5	Ribbed	24	555	1.875	4.166666667	14.58920312
408	0	1.655172414	1.76	1202	647	14	2.512195122	0.352941176	0.097862745	5.6	60	24	28	32.5	Ribbed	24	555	1.708333333	4.166666667	12.99765369
408	0	1.655172414	1.76	1202	647	14	2.512195122	0.352941176	0.097862745	5.6	60	24	28	32.5	Ribbed	24	555	2.625	4.166666667	14.72183224
408	0	1.655172414	1.76	1202	647	14	2.512195122	0.352941176	0.097862745	5.6	60	24	28	32.5	Ribbed	24	555	2.75	4.166666667	17.63967286
408	0	1.655172414	1.76	1202	647	14	2.512195122	0.352941176	0.097862745	5.6	60	24	28	32.5	Ribbed	24	555	2.583333333	4.166666667	17.2417855
408	0	1.655172414	1.76	1202	647	14	2.512195122	0.352941176	0.097862745	5.6	60	24	28	39.5	Ribbed	20	570	2.1	5	14.96056465
408	0	1.655172414	1.76	1202	647	14	2.512195122	0.352941176	0.097862745	5.6	60	24	28	39.5	Ribbed	20	570	2.1	5	15.11971959
408	0	1.655172414	1.76	1202	647	14	2.512195122	0.352941176	0.097862745	5.6	60	24	28	39.5	Ribbed	20	570	2.3	5	16.71126902
408	0	1.655172414	1.76	1202	647	14	2.512195122	0.352941176	0.097862745	5.6	60	24	28	39.5	Ribbed	20	570	3.4	5	19.41690306
408	0	1.655172414	1.76	1202	647	14	2.512195122	0.352941176	0.097862745	5.6	60	24	28	39.5	Ribbed	20	570	3.4	5	14.00563499
408	0	1.655172414	1.76	1202	647	14	2.512195122	0.352941176	0.097862745	5.6	60	24	28	39.5	Ribbed	20	570	3.2	5	15.91549431
300	0	2.437984496	2.3	1333	627	12	1.5	0.48	0.173517333	0	70	24	7	17	Ribbed	16	500	4.5	5	9.5
300	0	2.437984496	2.3	1336	628	12	2	0.48	0.150986667	0	70	24	7	18	Ribbed	16	500	4.5	5	10.2
300	0	2.437984496	2.3	1336	629	12	2.500000001	0.48	0.13608381	0	70	24	7	21	Ribbed	16	500	4.5	5	10.4
400	0	2.437984496	2.3	1177	554	14	1.5	0.6	0.17092	0	70	24	7	19	Ribbed	16	500	4.5	5	10
400	0	2.437984496	2.3	1179	555	14	2	0.6	0.1466	0	70	24	7	20	Ribbed	16	500	4.5	5	12
400	0	2.437984496	2.3	1181	556	14	2.5	0.6	0.127978571	0	70	24	7	22	Ribbed	16	500	4.5	5	14
500	0	2.437984496	2.3	1020	480	16	1.5	0.7	0.17204	0	70	24	7	22	Ribbed	16	500	4.5	5	10.4
500	0	2.437984496	2.3	1023	482	16	1.999999999	0.7	0.144533333	0	70	24	7	26	Ribbed	16	500	4.5	5	12
500	0	2.437984496	2.3	1026	483	16	2.5	0.7	0.125	0	70	24	7	26	Ribbed	16	500	4.5	5	14
300	0	2.571428571	0.4	1321	622	12	1.5	0.48	0.167517333	0	70	24	7	19	Ribbed	16	500	4.5	5	8.6
300	0	2.571428571	0.4	1323	623	12	2	0.48	0.144986667	0	70	24	7	20	Ribbed	16	500	4.5	5	10
300	0	2.571428571	0.4	1324	623	12	2.500000001	0.48	0.129417143	0	70	24	7	20	Ribbed	16	500	4.5	5	11.7
400	0	2.571428571	0.4	1161	546	14	1.5	0.6	0.16967	0	70	24	7	20	Ribbed	16	500	4.5	5	9.2
400	0	2.571428571	0.4	1164	548	14	2	0.6	0.14535	0	70	24	7	21	Ribbed	16	500	4.5	5	10.6
400	0	2.571428571	0.4	1165	548	14	2.5	0.6	0.127228571	0	70	24	7	22	Ribbed	16	500	4.5	5	12.6
500	0	2.571428571	0.4	1000	471	16	1.5	0.7	0.17304	0	70	24	7	21	Ribbed	16	500	4.5	5	13.7
500	0	2.571428571	0.4	1005	475	16	1.999999999	0.7	0.145933333	0	70	24	7	25	Ribbed	16	500	4.5	5	14
500	0	2.571428571	0.4	1005	475	16	2.5	0.7	0.127	0	70	24	7	26	Ribbed	16	500	4.5	5	15
300	0	5.078947368	0.6	1333	627	12	1.5	0.48	0.180184	0	70	24	7	16	Ribbed	16	500	4.5	5	7.5
300	0	5.078947368	0.6	1335	628	12	2	0.48	0.15832	0	70	24	7	18	Ribbed	16	500	4.5	5	8.3
300	0	5.078947368	0.6	1336	629	12	2.500000001	0.48	0.143417143	0	70	24	7	19	Ribbed	16	500	4.5	5	9.8
400	0	5.078947368	0.6	1177	554	14	1.5	0.6	0.18017	0	70	24	7	18	Ribbed	16	500	4.5	5	9.5
400	0	5.078947368	0.6	1179	555	14	2	0.6	0.1541	0	70	24	7	19	Ribbed	16	500	4.5	5	10.5
400	0	5.078947368	0.6	1181	556	14	2.5	0.6	0.136728571	0	70	24	7	20	Ribbed	16	500	4.5	5	11.2
500	0	5.078947368	0.6	1020	480	16	1.5	0.7	0.17904	0	70	24	7	21	Ribbed	16	500	4.5	5	10.5
500	0	5.078947368	0.6	1023	482	16	1.999999999	0.7	0.151533333	0	70	24	7	21	Ribbed	16	500	4.5	5	11.8
500	0	5.078947368	0.6	1026	483	16	2.5	0.7	0.132	0	70	24	7	23	Ribbed	16	500	4.5	5	13
300	0	1.65648855	5.4	1321	622	12	1.5	0.48	0.161850667	0	70	24	7	45	Ribbed	16	500	4.5	5	24
300	0	1.65648855	5.4	1323	623	12	2	0.48	0.13932	0	70	24	7	39	Ribbed	16	500	4.5	5	22
300	0	1.65648855	5.4	1324	623	12	2.500000001	0.48	0.123417143	0	70	24	7	34	Ribbed	16	500	4.5	5	20
400	0	1.65648855	5.4	1161	546	14	1.5	0.6	0.16967	0	70	24	7	58	Ribbed	16	500	4.5	5	26
400	0	1.65648855	5.4	1164	548	14	2	0.6	0.1416	0	70	24	7	47	Ribbed	16	500	4.5	5	25
400	0	1.65648855	5.4	1165	548	14	2.5	0.6	0.123478571	0	70	24	7	42	Ribbed	16	500	4.5	5	24
500	0	1.65648855	5.4	1000	471	16	1.5	0.7	0.17204	0	70	24	7	64	Ribbed	16	500	4.5	5	30
500	0	1.65648855	5.4	1005	475	16	1.999999999	0.7	0.143933333	0	70	24	7	62	Ribbed	16	500	4.5	5	29.6
500	0	1.65648855	5.4	1005	475	16	2.5	0.7	0.1232	0	70	24	7	53	Ribbed	16	500	4.5	5	27.9
300	0	1.577844311	1	1408	663	12	1.5	0.48	0.166184	0	70	24	7	30	Ribbed	16	500	4.5	5	17
300	0	1.577844311	1	1410	663	12	2	0.48	0.142653333	0	70	24	7	28	Ribbed	16	500	4.5	5	16
300	0	1.577844311	1	1411	664	12	2.500000001	0.48	0.127750476	0	70	24	7	27	Ribbed	16	500	4.5	5	14
400	0	1.577844311	1	1277	601	14	1.5	0.6	0.16842	0	70	24	7	35	Ribbed	16	500	4.5	5	21
400	0	1.577844311	1	1279	602	14	2	0.6	0.1441	0	70	24	7	30	Ribbed	16	500	4.5	5	19.6
400	0	1.577844311	1	1280	602	14	2.5	0.6	0.126728571	0	70	24	7	28	Ribbed	16	500	4.5	5	18.3
500	0	1.577844311	1	1145	539	16	1.5	0.7	0.17304	0	70	24	7	43	Ribbed	16	500	4.5	5	25.8
500	0	1.577844311	1	1148	540	16	1.999999999	0.7	0.146533333	0	70	24	7	41	Ribbed	16	500	4.5	5	25.1
500	0	1.577844311	1	1150	541	16	2.5	0.7	0.1276	0	70	24	7	36	Ribbed	16	500	4.5	5	22.7
414	0	2.26716792	15.51	1091	588	10	1	0.502415459	0.175594203	0	60	24	7	19.89	Ribbed	16	520	2.625	9.375	9.04
414	0	2.26716792	15.51	1091	588	10	1	0.502415459	0.175594203	0	0	0	7	40.73	Ribbed	16	520	2.625	9.375	13.41
414	0	2.26716792	15.51	1091	588	15	1	0.502415459	0.147961353	0	60	24	7	22.3	Ribbed	16	520	2.625	9.375	8.73
414	0	2.26716792	15.51	1091	588	15	1	0.502415459	0.147961353	0	0	0	7	42.91	Ribbed	16	520	2.625	9.375	13.57
414	0	2.26716792	15.51	1091	588	20	1	0.502415459	0.119826087	0	60	24	7	20.5	Ribbed	16	520	2.625	9.375	10.05
414	0	2.26716792	15.51	1091	588	20	1	0.502415459	0.119826087	0	0	0	7	41.2	Ribbed	16	520	2.625	9.375	14.59
414	0	2.26716792	15.51	1091	588	10	2	0.5	0.1165	0	60	24	7	21.27	Ribbed	16	520	2.625	9.375	7.85
414	0	2.26716792	15.51	1091	588	10	2	0.5	0.1165	0	0	0	7	37.69	Ribbed	16	520	2.625	9.375	13.83
414	0	2.26716792	15.51	1091	588	15	2	0.5	0.098166667	0	60	24	7	22.99	Ribbed	16	520	2.625	9.375	10.39
414	0	2.26716792	15.51	1091	588	15	2	0.5	0.098166667	0	0	0	7	38.85	Ribbed	16	520	2.625	9.375	14.47
414	0	2.26716792	15.51	1091	588	20	2	0.5	0.0795	0	60	24	7	23.06	Ribbed	16	520	2.625	9.375	8.8
414	0	2.26716792	15.51	1091	588	20	2	0.5	0.0795	0	0	0	7	39.27	Ribbed	16	520	2.625	9.375	14.13
430.11	0	1.580645161	5.4	1172.23	583.2	14	1.500078333	0.371021367	0.287969682	0	0	0	84	33	Ribbed	12	560	2	5	17.68
430.11	0	1.580645161	5.4	1172.23	583.2	14	1.500078333	0.371021367	0.287969682	0	0	0	84	33	Ribbed	12	560	2	5	17.25
430.11	0	1.580645161	5.4	1172.23	583.2	14	1.500078333	0.371021367	0.287969682	0	0	0	84	33	Ribbed	12	560	3	5	18.78
430.11	0	1.580645161	5.4	1172.23	583.2	14	1.500078333	0.371021367	0.287969682	0	0	0	84	33	Ribbed	12	560	3	5	19.33
430.11	0	1.580645161	5.4	1172.23	583.2	14	1.500078333	0.371021367	0.287969682	0	0	0	84	33	Ribbed	12	560	4	5	19.01
430.11	0	1.580645161	5.4	1172.23	583.2	14	1.500078333	0.371021367	0.287969682	0	0	0	84	33	Ribbed	12	560	4	5	19.12
430.11	0	1.580645161	5.4	1172.23	583.2	14	1.500078333	0.371021367	0.287969682	0	0	0	84	33	Ribbed	16	520	2	5	17.44
430.11	0	1.580645161	5.4	1172.23	583.2	14	1.500078333	0.371021367	0.287969682	0	0	0	84	33	Ribbed	16	520	2	5	16.71
430.11	0	1.580645161	5.4	1172.23	583.2	14	1.500078333	0.371021367	0.287969682	0	0	0	84	33	Ribbed	16	520	3	5	18.49
430.11	0	1.580645161	5.4	1172.23	583.2	14	1.500078333	0.371021367	0.287969682	0	0	0	84	33	Ribbed	16	520	3	5	18.52
430.11	0	1.580645161	5.4	1172.23	583.2	14	1.500078333	0.371021367	0.287969682	0	0	0	84	33	Ribbed	16	520	4	5	19.15
430.11	0	1.580645161	5.4	1172.23	583.2	14	1.500078333	0.371021367	0.287969682	0	0	0	84	33	Ribbed	16	520	4	5	19.37
430.11	0	1.580645161	5.4	1172.23	583.2	14	1.500078333	0.371021367	0.287969682	0	0	0	84	33	Ribbed	16	520	7.3125	5	19.38
430.11	0	1.580645161	5.4	1172.23	583.2	14	1.500078333	0.371021367	0.287969682	0	0	0	84	33	Ribbed	16	520	7.3125	5	19.29
430.11	0	1.580645161	5.4	1182.95	583.2	14	1.500078333	0.371021367	0.262534328	0	0	0	84	43	Ribbed	12	560	2	5	22
430.11	0	1.580645161	5.4	1182.95	583.2	14	1.500078333	0.371021367	0.262534328	0	0	0	84	43	Ribbed	12	560	2	5	23.68
430.11	0	1.580645161	5.4	1182.95	583.2	14	1.500078333	0.371021367	0.262534328	0	0	0	84	43	Ribbed	12	560	3	6.666666667	26.73
430.11	0	1.580645161	5.4	1182.95	583.2	14	1.500078333	0.371021367	0.262534328	0	0	0	84	43	Ribbed	12	560	3	6.666666667	28.02
430.11	0	1.580645161	5.4	1195.56	588.06	14	1.5	0.367231638	0.273496175	0	0	0	84	38	Ribbed	12	560	7.833333333	5	18.53
430.11	0	1.580645161	5.4	1195.56	588.06	14	1.5	0.367231638	0.273496175	0	0	0	84	38	Ribbed	12	560	7.833333333	5	20.44
430.11	0	1.580645161	5.4	1195.56	588.06	14	1.5	0.367231638	0.273496175	0	0	0	84	38	Ribbed	12	560	7.833333333	5	21.45
430.11	0	1.580645161	5.4	1195.56	588.06	14	1.5	0.367231638	0.273496175	0	0	0	84	38	Ribbed	16	520	5.75	5	23.7
430.11	0	1.580645161	5.4	1195.56	588.06	14	1.5	0.367231638	0.273496175	0	0	0	84	38	Ribbed	16	520	5.75	5	22.9
430.11	0	1.580645161	5.4	1195.56	588.06	14	1.5	0.367231638	0.273496175	0	0	0	84	38	Ribbed	16	520	5.75	5	23.79
80	240	2.962171785	33.8075	1215.2	714.8	12	2.49726776	0.6	0.19154625	0	0	0	1	18	Ribbed	12	500	3.666666667	5	14
80	240	2.962171785	33.8075	1215.2	714.8	12	2.49726776	0.6	0.19154625	0	0	0	3	36	Ribbed	12	500	3.666666667	5	24.5
80	240	2.962171785	33.8075	1215.2	714.8	12	2.49726776	0.6	0.19154625	0	0	0	8	49.5	Ribbed	12	500	3.666666667	5	29
80	240	2.962171785	33.8075	1215.2	714.8	12	2.49726776	0.6	0.19154625	0	0	0	18	72.4	Ribbed	12	500	3.666666667	5	32
385	165	3.027040816	14.421	912.77	507.76	12	2.5	0.619945455	0.115486982	0	0	0	7	33.21	Ribbed	25	415	2.5	6	2.49
385	165	3.644956772	13.525	912.77	507.76	12	2.5	0.619945455	0.115486982	0	0	0	7	31.02	Ribbed	25	415	2.5	6	5.904
385	165	3.027040816	14.421	912.77	507.76	12	2.5	0.619945455	0.115486982	0	0	0	28	45.79	Ribbed	25	415	2.5	6	8.484
385	165	3.644956772	13.525	912.77	507.76	12	2.5	0.619945455	0.115486982	0	0	0	28	38.87	Ribbed	25	415	2.5	6	10.618
385	165	2.095022624	21.4	912.77	507.76	12	2.5	0.619945455	0.115486982	0	0	0	28	32.33	Ribbed	25	415	2.5	6	8.178
470.5882353	0	1.969512195	19.1	1060	707	14	1.5	0.34	0.239938	2.38	0	0	180	41.6	Ribbed	10	573	4.5	5	22.1
470.5882353	0	1.969512195	19.1	1060	707	14	1.5	0.34	0.239938	2.38	0	0	180	42.4	Ribbed	12	502	3.666666667	5	18.9
470.5882353	0	1.969512195	19.1	1060	707	14	1.5	0.34	0.239938	2.38	0	0	180	43.2	Ribbed	16	526	2.625	5	18.9
432.4324324	0	1.969512195	19.1	1060	707	14	1.5	0.37	0.261109	2.15	0	0	180	33.6	Ribbed	10	573	4.5	5	14.6
432.4324324	0	1.969512195	19.1	1060	707	14	1.5	0.37	0.261109	2.15	0	0	180	38.4	Ribbed	12	502	3.666666667	5	18.2
432.4324324	0	1.969512195	19.1	1060	707	14	1.5	0.37	0.261109	2.15	0	0	180	39.2	Ribbed	16	526	2.625	5	14.7
400	0	1.969512195	19.1	1060	707	14	1.5	0.4	0.28228	2	0	0	180	26.4	Ribbed	10	573	4.5	5	13.2
400	0	1.969512195	19.1	1060	707	14	1.5	0.4	0.28228	2	0	0	180	24	Ribbed	12	502	3.666666667	5	9.9
400	0	1.969512195	19.1	1060	707	14	1.5	0.4	0.28228	2	0	0	180	32	Ribbed	16	526	2.625	5	16.1
420	0	3.760023938	6.37	1260.42	566.28	10.7	4.760869565	0.265	0.13128	0	80	24	28	53.716	Ribbed	16	500	4.1875	5	11.34
420	0	3.760023938	6.37	1260.42	566.28	10.7	4.760869565	0.265	0.13128	0	80	24	28	53.716	Ribbed	16	500	4.1875	5	13.43
420	0	3.760023938	6.37	1260.42	566.28	10.7	4.760869565	0.265	0.13128	0	80	24	28	53.716	Ribbed	16	500	4.1875	5	13.27
420	0	3.760023938	6.37	1250.28	561.72	10.6	6.730769231	0.306285714	0.113631238	0	80	24	28	63.247	Ribbed	16	500	4.1875	5	14.56
420	0	3.760023938	6.37	1250.28	561.72	10.6	6.730769231	0.306285714	0.113631238	0	80	24	28	63.247	Ribbed	16	500	4.1875	5	13.4
420	0	3.760023938	6.37	1250.28	561.72	10.6	6.730769231	0.306285714	0.113631238	0	80	24	28	63.247	Ribbed	16	500	4.1875	5	13.54
500	0	3.760023938	6.37	1173	527	10.6	7.936666667	0.32172	0.102868	0	80	24	28	46.251	Ribbed	16	500	4.1875	5	10.49
500	0	3.760023938	6.37	1173	527	10.6	7.936666667	0.32172	0.102868	0	80	24	28	46.251	Ribbed	16	500	4.1875	5	10.77
500	0	3.760023938	6.37	1173	527	10.6	7.936666667	0.32172	0.102868	0	80	24	28	46.251	Ribbed	16	500	4.1875	5	9.86
500	0	3.760023938	6.37	1160.93	521.58	11.7	4.277286136	0.32202	0.15313116	0	80	24	28	73.407	Ribbed	16	500	4.1875	5	14.08
500	0	3.760023938	6.37	1160.93	521.58	11.7	4.277286136	0.32202	0.15313116	0	80	24	28	73.407	Ribbed	16	500	4.1875	5	14.33
500	0	3.760023938	6.37	1160.93	521.58	11.7	4.277286136	0.32202	0.15313116	0	80	24	28	73.407	Ribbed	16	500	4.1875	5	12.34
336	84	2.115384615	10.34	1050	630	18.5	2	0.3	0.2512	0	0	0	28	44.07	Ribbed	16	582	4.1875	9.375	12.97112786
336	84	2.115384615	10.34	1050	630	18.5	2	0.3	0.2512	0	0	0	28	44.07	Ribbed	20	649.88	3.25	7.5	12.02362543
294	126	2.115384615	14.465	1050	630	18.5	2	0.3	0.2512	0	0	0	28	48.82	Ribbed	16	582	4.1875	9.375	8.223005393
294	126	2.115384615	14.465	1050	630	18.5	2	0.3	0.2512	0	0	0	28	48.82	Ribbed	20	649.88	3.25	7.5	7.955625089
252	168	2.115384615	18.59	1050	630	18.5	2	0.3	0.2512	0	0	0	28	56.3	Ribbed	16	582	4.1875	9.375	11.80399161
252	168	2.115384615	18.59	1050	630	18.5	2	0.3	0.2512	0	0	0	28	56.3	Ribbed	20	649.88	3.25	7.5	11.22360659
210	210	2.115384615	22.715	1050	630	18.5	2	0.3	0.2512	0	0	0	28	45.4	Ribbed	16	582	4.1875	9.375	13.66345186
210	210	2.115384615	22.715	1050	630	18.5	2	0.3	0.2512	0	0	0	28	45.4	Ribbed	20	649.88	3.25	7.5	13.26291192
390	0	1.533698255	4.47	1080	720	8	2.5	0.538461538	0.115076923	7.8	0	0	28	53.716	Ribbed	12.73	503.8	3.427729772	5.00392773	26.37
390	0	1.533698255	4.47	1080	720	8	2.5	0.538461538	0.115076923	7.8	0	0	28	53.716	Ribbed	15.71	497	2.682686187	5.003182686	19.16
390	0	1.533698255	4.47	1080	720	8	2.5	0.538461538	0.115076923	7.8	0	0	28	53.716	Ribbed	12.73	503.8	5.391594658	5.00392773	29.12
390	0	1.533698255	4.47	1080	720	8	2.5	0.538461538	0.115076923	7.8	0	0	28	53.716	Ribbed	15.71	497	4.274029281	5.003182686	29.07
390	0	1.533698255	4.47	1080	720	8	2.5	0.538461538	0.115076923	7.8	0	0	28	53.716	Ribbed	12.73	503.8	6.56991359	5.00392773	29.94
390	0	1.533698255	4.47	1080	720	8	2.5	0.538461538	0.115076923	7.8	0	0	28	53.716	Ribbed	15.71	497	5.228835137	5.003182686	29.44
400	100	2.073457024	9.278	1022	682	8	2.5	0.434	0.092752	7.5	0	0	28	55	Ribbed	16	542	4.1875	3.125	24.66901618
400	100	2.073457024	9.278	1022	682	8	2.5	0.434	0.092752	7.5	0	0	28	55	Ribbed	16	542	4.1875	5	28.34947424
400	100	2.073457024	9.278	1022	682	8	2.5	0.434	0.092752	7.5	0	0	28	55	Ribbed	16	542	4.1875	6.25	28.84683344
400	100	2.073457024	9.278	1022	682	8	2.5	0.434	0.092752	7.5	0	0	28	55	Ribbed	8	542	5.75	5	23.87324146
400	100	2.073457024	9.278	1022	682	8	2.5	0.434	0.092752	7.5	0	0	28	55	Ribbed	12	542	3.666666667	5	26.52582385
400	100	2.073457024	9.278	1022	682	8	2.5	0.434	0.092752	7.5	0	0	28	55	Ribbed	16	542	3.75	5	26
400	100	2.073457024	9.278	1022	682	8	2.5	0.434	0.092752	7.5	0	0	28	55	Ribbed	16	542	2.5	5	22
400	100	2.073457024	9.278	1022	682	8	2.5	0.434	0.092752	7.5	0	0	28	55	Ribbed	16	542	1.25	5	16.2
360	90	2.073457024	9.278	1082	721	8	2.5	0.435555556	0.093084444	6.7	0	0	28	48	Ribbed	12	542	3.666666667	5	22.5
320	80	2.073457024	9.278	1142	761	8	2.48	0.435	0.0935	6	0	0	28	41	Ribbed	12	542	3.666666667	5	20.5
292	0	2.226666667	21.5	945	893	14	1	0.72260274	0.24710274	0	0	0	28	20.56	Ribbed	12	390	5.75	5	20.63
292	0	2.226666667	21.5	945	893	14	1	0.72260274	0.24710274	0	0	0	28	20.56	Ribbed	15.71	390	4.274029281	5	17.11
292	0	2.226666667	21.5	945	893	14	1	0.72260274	0.24710274	0	0	0	56	20.85	Ribbed	12	390	5.75	5	21.65
292	0	2.226666667	21.5	945	893	14	1	0.72260274	0.24710274	0	0	0	56	20.85	Ribbed	15.71	390	4.274029281	5	18.13
373	0	2.226666667	21.5	945	827	14	1	0.565683646	0.193442359	0	0	0	28	31.67	Ribbed	12	390	5.75	5	26.8
373	0	2.226666667	21.5	945	827	14	1	0.565683646	0.193442359	0	0	0	28	31.67	Ribbed	15.71	390	4.274029281	5	23.99
373	0	2.226666667	21.5	945	827	14	1	0.565683646	0.193442359	0	0	0	56	33.72	Ribbed	15.71	390	4.274029281	5	29.83
490.3	0	1.196195257	1.287	979.6	736.6	20	1.395561358	0.748521313	0.169847848	0	0	0	28	45.6	Ribbed	12	500	7.833333333	16.66666667	5.795892511
525.3	0	1.196195257	1.287	979.6	736.6	20	0.837393423	0.574338473	0.260847896	0	0	0	28	43.5	Ribbed	12	500	7.833333333	16.66666667	6.896714201
525.3	0	1.196195257	1.287	979.6	736.6	20	1.396039604	0.598895869	0.210032553	0	0	0	28	46.9	Ribbed	12	500	7.833333333	16.66666667	6.856925465
225	225	2.226666667	10.75	1164	627	14	2.5	0.35	0.1608	22.5	0	0	28	41.1	Ribbed	16	612	4.5	5	16.46
468	0	1.791987673	5.89	1008	672	8	2	0.538461538	0.13425641	0	0	0	28	32.45	Plain	9.6	305.09	7.3125	7	9.20706609
468	0	1.791987673	5.89	1008	672	8	2	0.538461538	0.13425641	0	0	0	28	32.45	Plain	11.8	311.44	5.855932203	7	8.853552976
468	0	1.791987673	5.89	1008	672	8	2	0.538461538	0.13425641	0	0	0	28	32.45	Plain	15.23	334.77	4.424491136	7	12.08215626
468	0	1.791987673	5.89	1008	672	8	2	0.538461538	0.13425641	0	0	0	28	32.45	Plain	18.75	341.03	3.5	7	9.998366152
465	0	2.140725806	2.44	1037	823	8	0	0.4	0.2992	0	0	0	2	26.91666667	Ribbed	16	500	5.75	10	17.32985953
465	0	2.140725806	2.44	1037	823	12.5	0.176470588	0.55	0.2996675	0	0	0	2	35.275	Ribbed	16	500	5.75	10	12.5989374
420	0	2.290607735	1.97	1090	630	12	2.5	0.5	0.295642857	4	0	0	28	48.5	Ribbed	16	546	2.625	2	22.69201337
420	0	2.290607735	1.97	1090	630	12	2.5	0.5	0.295642857	4	0	0	28	48.5	Ribbed	16	546	2.625	3	22.50550367
420	0	2.290607735	1.97	1090	630	12	2.5	0.5	0.295642857	4	0	0	28	48.5	Ribbed	16	546	2.625	7.5	8.189848113
420	0	2.290607735	1.97	1090	630	12	2.5	0.5	0.295642857	4	0	0	28	48.5	Ribbed	16	546	2.625	9	9.560349012
420	0	2.290607735	1.97	1090	630	12	2.5	0.5	0.295642857	4	0	0	28	48.5	Ribbed	16	546	2.625	9.375	9.284038347
420	0	2.290607735	1.97	1090	630	12	2.5	0.5	0.295642857	4	0	0	28	48.5	Plain	16	547	2.625	7.5	4.111502697
420	0	2.290607735	1.97	1090	630	12	2.5	0.5	0.295642857	4	0	0	28	48.5	Plain	16	548	2.625	9.375	2.979734212
420	0	2.779197947	3.843	1090	630	12	2.5	0.5	0.166952381	4	80	24	7	35.4	Ribbed	16	546	3.125	7.5	14.44994254
390	0	1.860652591	5.18	1080	720	8	2.5	0.538461538	0.115076923	11.7	0	0	28	35.7	Plain	12	390	5.75	5	3.11
390	0	1.860652591	5.18	1080	720	8	2.5	0.538461538	0.115076923	11.7	0	0	28	35.7	Plain	16	389	4.1875	5	6.34
390	0	1.860652591	5.18	1080	720	8	2.5	0.538461538	0.115076923	11.7	0	0	28	35.7	Plain	19	340	3.447368421	5	6.77
406	0	1.888475836	2.05	1194	643	14	2.512195122	0.354679803	0.124453202	6.1	0	0	28	37	Ribbed	24	563	1.25	14.79166667	4.94
406	0	1.888475836	2.05	1194	643	14	2.512195122	0.354679803	0.124453202	6.1	0	0	28	37	Ribbed	20	564	1.5	15.15	6.03
406	0	1.888475836	2.05	1194	643	14	2.512195122	0.354679803	0.124453202	6.1	0	0	28	30	Ribbed	16	539	2.5	15	7.34
410	0	1.888475836	2.05	1206	650	14	2.512195122	0.351219512	0.101043902	6.1	60	24	28	55	Ribbed	24	563	1.041666667	14.83333333	5.63
410	0	1.888475836	2.05	1206	650	14	2.512195122	0.351219512	0.101043902	6.1	60	24	28	55	Ribbed	20	564	1.5	15.05	7.13
410	0	1.888475836	2.05	1206	650	14	2.512195122	0.351219512	0.101043902	6.1	60	24	28	48	Ribbed	16	539	2.5	15.1875	8.77
406	0	1.888475836	2.05	1194	643	14	2.512195122	0.354679803	0.124453202	6.1	0	0	28	30	Ribbed	24	563	1.291666667	12.5	4.85
406	0	1.888475836	2.05	1194	643	14	2.512195122	0.354679803	0.124453202	6.1	0	0	28	29	Ribbed	24	563	1.041666667	18.83333333	4.5
406	0	1.888475836	2.05	1194	643	14	2.512195122	0.354679803	0.124453202	6.1	0	0	28	29	Ribbed	24	563	1.041666667	30.125	3.59
410	0	1.888475836	2.05	1206	650	14	2.512195122	0.351219512	0.101043902	6.1	60	24	28	48	Ribbed	24	563	1.125	12.5	5.84
410	0	1.888475836	2.05	1206	650	14	2.512195122	0.351219512	0.101043902	6.1	60	24	28	51	Ribbed	24	563	1.041666667	18.95833333	5.7
410	0	1.888475836	2.05	1206	650	14	2.512195122	0.351219512	0.101043902	6.1	60	24	28	51	Ribbed	24	563	1.041666667	30.08333333	4.61
406	0	2.700483092	3.98	1194	643	14	1.50617284	0.5	0.121300493	0	90	24	28	42.39	Ribbed	16	425	5.75	5	29.4
406	0	2.700483092	3.98	1194	643	14	1.50617284	0.5	0.121300493	0	90	24	28	42.39	Ribbed	16	425	5.75	5	28.7
406	0	2.700483092	3.98	1194	643	14	1.50617284	0.5	0.121300493	0	90	24	28	42.39	Ribbed	16	425	5.75	5	29
406	0	2.700483092	3.98	1194	643	14	1.505154639	0.598522167	0.145261084	0	90	24	28	39.09	Ribbed	16	425	5.75	5	29.1
406	0	2.700483092	3.98	1194	643	14	1.505154639	0.598522167	0.145261084	0	90	24	28	39.09	Ribbed	16	425	5.75	5	27.1
406	0	2.700483092	3.98	1194	643	14	1.505154639	0.598522167	0.145261084	0	90	24	28	39.09	Ribbed	16	425	5.75	5	27
406	0	2.700483092	3.98	1194	643	14	1.5	0.701970443	0.170719212	0	90	24	28	35.78	Ribbed	16	425	5.75	5	28.5
406	0	2.700483092	3.98	1194	643	14	1.5	0.701970443	0.170719212	0	90	24	28	35.78	Ribbed	16	425	5.75	5	24.3
406	0	2.700483092	3.98	1194	643	14	1.5	0.701970443	0.170719212	0	90	24	28	35.78	Ribbed	16	425	5.75	5	28.2
406	0	2.700483092	3.98	1194	643	14	2.5	0.5	0.086857143	0	90	24	28	43.23	Ribbed	16	425	5.75	5	26.3
406	0	2.700483092	3.98	1194	643	14	2.5	0.5	0.086857143	0	90	24	28	43.23	Ribbed	16	425	5.75	5	28.7
406	0	2.700483092	3.98	1194	643	14	2.5	0.5	0.086857143	0	90	24	28	43.23	Ribbed	16	425	5.75	5	27.9
406	0	2.700483092	3.98	1194	643	14	2.485714286	0.600985222	0.104827586	0	90	24	28	41.64	Ribbed	16	425	5.75	5	29.2
406	0	2.700483092	3.98	1194	643	14	2.485714286	0.600985222	0.104827586	0	90	24	28	41.64	Ribbed	16	425	5.75	5	30.3
406	0	2.700483092	3.98	1194	643	14	2.485714286	0.600985222	0.104827586	0	90	24	28	41.64	Ribbed	16	425	5.75	5	30.5
406	0	2.700483092	3.98	1194	643	14	2.50617284	0.699507389	0.121300493	0	90	24	28	30.13	Ribbed	16	425	5.75	5	27.2
406	0	2.700483092	3.98	1194	643	14	2.50617284	0.699507389	0.121300493	0	90	24	28	30.13	Ribbed	16	425	5.75	5	30.5
406	0	2.700483092	3.98	1194	643	14	2.50617284	0.699507389	0.121300493	0	90	24	28	30.13	Ribbed	16	425	5.75	5	28
406	0	2.700483092	3.98	1194	643	14	3.511111111	0.5	0.067389163	0	90	24	28	28.64	Ribbed	16	425	5.75	5	27.2
406	0	2.700483092	3.98	1194	643	14	3.511111111	0.5	0.067389163	0	90	24	28	28.64	Ribbed	16	425	5.75	5	28
406	0	2.700483092	3.98	1194	643	14	3.511111111	0.5	0.067389163	0	90	24	28	28.64	Ribbed	16	425	5.75	5	29.2
406	0	2.700483092	3.98	1194	643	14	3.5	0.598522167	0.080866995	0	90	24	28	36.13	Ribbed	16	425	5.75	5	25
406	0	2.700483092	3.98	1194	643	14	3.5	0.598522167	0.080866995	0	90	24	28	36.13	Ribbed	16	425	5.75	5	27.1
406	0	2.700483092	3.98	1194	643	14	3.5	0.598522167	0.080866995	0	90	24	28	36.13	Ribbed	16	425	5.75	5	25.6
406	0	2.700483092	3.98	1194	643	14	3.507936508	0.699507389	0.094344828	0	90	24	28	26.38	Ribbed	16	425	5.75	5	26.1
406	0	2.700483092	3.98	1194	643	14	3.507936508	0.699507389	0.094344828	0	90	24	28	26.38	Ribbed	16	425	5.75	5	26.2
406	0	2.700483092	3.98	1194	643	14	3.507936508	0.699507389	0.094344828	0	90	24	28	26.38	Ribbed	16	425	5.75	5	24.8
476	0	1.630094044	1.2	1294	554	8	2.5	0.352941176	0.075428571	7	60	4	28	20.33	Ribbed	12	425	5.75	8.333333333	6.8
476	0	1.630094044	1.2	1294	554	8	2.5	0.352941176	0.075428571	7	60	4	28	20.33	Ribbed	16	425	4.1875	6.25	6.01
476	0	1.630094044	1.2	1294	554	8	2.5	0.352941176	0.075428571	7	60	4	28	20.33	Ribbed	20	425	3.25	5	6.38
476	0	1.630094044	1.2	1294	554	8	2.5	0.352941176	0.075428571	7	60	8	28	31.45	Ribbed	12	425	5.75	8.333333333	11.54
476	0	1.630094044	1.2	1294	554	8	2.5	0.352941176	0.075428571	7	60	8	28	31.45	Ribbed	16	425	4.1875	6.25	11.86
476	0	1.630094044	1.2	1294	554	8	2.5	0.352941176	0.075428571	7	60	8	28	31.45	Ribbed	20	425	3.25	5	10.14
476	0	1.630094044	1.2	1294	554	8	2.5	0.352941176	0.075428571	7	60	12	28	41.12	Ribbed	12	425	5.75	8.333333333	14.38
476	0	1.630094044	1.2	1294	554	8	2.5	0.352941176	0.075428571	7	60	12	28	41.12	Ribbed	16	425	4.1875	6.25	15.4
476	0	1.630094044	1.2	1294	554	8	2.5	0.352941176	0.075428571	7	60	12	28	41.12	Ribbed	20	425	3.25	5	12.61
245.4	42.5	2.504770823	8.420326502	1144.6	710.4	12	2.497787611	0.54914901	0.102363321	0	80	48	28	46.5	Ribbed	12	500	3.666666667	5	24.1
245.4	46.5	2.504770823	8.915149024	1144.6	710.4	12	2.497787611	0.541623844	0.100960603	0	80	168	28	58.5	Ribbed	12	500	3.666666667	5	31.9
245.4	47.5	2.504770823	9.036742916	1144.6	710.4	12	2.497787611	0.539774667	0.10061591	0	80	168	28	58.5	Plain	12	500	3.666666667	5	4.95
